# Supplementary material for: Nanotube‐like processes facilitate material transfer between photoreceptors
Source: EMBO Rep. 2021 Sep 8;22(11):e53732. doi: 10.15252/embr.202153732 (PMC8567251; doi:10.15252/embr.202153732)
Supplement: Supplementary file 5 — Movie EV3 [file EMBR-22-e53732-s001.zip]

Archive with 3 entries (2 files):
- 107292R_Movie_EV3/
- 107292R_Movie_EV3/107292R_Movie_EV3.mp4
- 107292R_Movie_EV3/107292R_Movie_EV3_Legend.docx
